# Supplementary material for: Plant Secondary Compounds Promote White Adipose Tissue Browning via Modulation of the Gut Microbiota in Small Mammals
Source: Int J Mol Sci. 2023 Dec 13;24(24):17420. doi: 10.3390/ijms242417420 (PMC10743627; doi:10.3390/ijms242417420)
Supplement: Supplementary file 1 [file ijms-24-17420-s001.zip]

Archive with 1 entries (1 files):
- ijms-2749153-supplementary.pdf
